# Supplementary material for: Cross-Shore and Depth Zonations in Bacterial Diversity Are Linked to Age and Source of Dissolved Organic Matter across the Intertidal Area of a Sandy Beach
Source: Microorganisms. 2021 Aug 12;9(8):1720. doi: 10.3390/microorganisms9081720 (PMC8399146; doi:10.3390/microorganisms9081720)
Supplement: Supplementary file 1 [file microorganisms-09-01720-s001.zip]

Archive with 1 entries (1 files):
- Supplement_Degenhardt_et_al_2021b.pdf
